# Supplementary material for: Bidirectional Regulatory Effects of Warming and Winter Snow Changes on Litter Decomposition in Desert Ecosystems
Source: Plants (Basel). 2025 Sep 2;14(17):2741. doi: 10.3390/plants14172741 (PMC12430361; doi:10.3390/plants14172741)
Supplement: Supplementary file 1 [file plants-14-02741-s001.zip]

Archive with 1 entries (1 files):
- plants-3756442-supplementary.pdf
